# Supplementary material for: The size diversity of the Pteridaceae family chloroplast genome is caused by overlong intergenic spacers
Source: BMC Genomics. 2024 Apr 22;25:396. doi: 10.1186/s12864-024-10296-0 (PMC11036588; doi:10.1186/s12864-024-10296-0)
Supplement: Supplementary file 2 — Supplementary Material 2 [file 12864_2024_10296_MOESM2_ESM.xlsx]

## Sheet: Table S1
Table S1. Number and distribution of SSRs in the Pteridaceae cpDNAs
Species	Region	No.	Region	No.	SUM
Pteris ensiformis	IGS	39	LSC	34	54
	Intron	10	IR	6
	CDS	5	SSC	14
Ceratopteris cornuta	IGS	114	LSC	112	155
	Intron	29	IR	26
	CDS	12	SSC	17
Pteris vittata	IGS	41	LSC	36	55
	Intron	8	IR	8
	CDS	6	SSC	11
Adiantum capillus-veneris	IGS	89	LSC	68	109
	Intron	15	IR	32
	CDS	5	SSC	9
Myriopteris lindheimeri	IGS	36	LSC	25	50
	Intron	8	IR	20
	CDS	6	SSC	5
Adiantum shastense	IGS	62	LSC	50	75
	Intron	11	IR	18
	CDS	2	SSC	7
Myriopteris covillei	IGS	37	LSC	29	54
	Intron	11	IR	22
	CDS	6	SSC	3
Pentagramma triangularis	IGS	58	LSC	42	72
	Intron	6	IR	18
	CDS	8	SSC	12
Adiantum tricholepis	IGS	55	LSC	35	68
	Intron	12	IR	30
	CDS	1	SSC	3
Hemionitis subcordata	IGS	31	LSC	19	41
	Intron	4	IR	19
	CDS	6	SSC	3
Cheilanthes micropteris	IGS	54	LSC	59	83
	Intron	19	IR	14
	CDS	10	SSC	10
Vaginularia trichoidea	IGS	28	LSC	28	47
	Intron	8	IR	13
	CDS	11	SSC	6
Antrophyum semicostatum	IGS	17	LSC	17	31
	Intron	7	IR	10
	CDS	7	SSC	4
Pellaea truncata	IGS	20	LSC	12	31
	Intron	5	IR	14
	CDS	6	SSC	5
Notholaena standleyi	IGS	41	LSC	43	55
	Intron	9	IR	6
	CDS	5	SSC	6
Onychium japonicum	IGS	48	LSC	46	62
	Intron	10	IR	10
	CDS	4	SSC	6
Bommeria hispida	IGS	38	LSC	32	51
	Intron	11	IR	12
	CDS	2	SSC	7
Pityrogramma trifoliata	IGS	51	LSC	44	67
	Intron	10	IR	14
	CDS	6	SSC	9
Tryonia myriophylla	IGS	58	LSC	59	74
	Intron	12	IR	12
	CDS	4	SSC	3
Adiantum aleuticum	IGS	54	LSC	45	74
	Intron	17	IR	22
	CDS	3	SSC	7
Gastoniella chaerophylla	IGS	43	LSC	36	61
	Intron	11	IR	12
	CDS	7	SSC	13
Cryptogramma acrostichoides	IGS	26	LSC	25	37
	Intron	9	IR	10
	CDS	2	SSC	2
Myriopteris scabra	IGS	40	LSC	31	58
	Intron	12	IR	20
	CDS	6	SSC	7
Calciphilopteris ludens	IGS	29	LSC	20	36
	Intron	6	IR	8
	CDS	1	SSC	8
Haplopteris elongata	IGS	26	LSC	17	40
	Intron	7	IR	16
	CDS	7	SSC	7
Llavea cordifolia	IGS	30	LSC	25	45
	Intron	10	IR	14
	CDS	5	SSC	6
Vittaria graminifolia	IGS	24	LSC	26	39
	Intron	3	IR	8
	CDS	12	SSC	5
Scoliosorus ensiformis	IGS	24	LSC	20	36
	Intron	6	IR	10
	CDS	6	SSC	6
Vittaria appalachiana	IGS	19	LSC	14	28
	Intron	0	IR	12
	CDS	9	SSC	2
Adiantum nelumboides	IGS	38	LSC	31	54
	Intron	12	IR	12
	CDS	4	SSC	11
Acrostichum speciosum	IGS	139	LSC	106	172
	Intron	26	IR	36
	CDS	7	SSC	30
Coniogramme intermedia	IGS	31	LSC	19	34
	Intron	3	IR	12
	CDS	0	SSC	3
Pteris multifida	IGS	49	LSC	44	61
	Intron	8	IR	10
	CDS	4	SSC	7
Pteris semipinnata	IGS	47	LSC	46	59
	Intron	7	IR	4
	CDS	5	SSC	9
Paragymnopteris bipinnata var. bipinnata	IGS	32	LSC	24	40
	Intron	4	IR	14
	CDS	4	SSC	2
Ceratopteris thalictroides	IGS	116	LSC	111	156
	Intron	28	IR	28
	CDS	12	SSC	17
Adiantum reniforme var. sinense	IGS	41	LSC	30	55
	Intron	8	IR	14
	CDS	6	SSC	11
Adiantum malesianum	IGS	46	LSC	49	71
	Intron	19	IR	14
	CDS	6	SSC	8
Adiantum flabellulatum	IGS	42	LSC	32	48
	Intron	4	IR	10
	CDS	2	SSC	6
Pteris arisanensis	IGS	44	LSC	39	53
	Intron	4	IR	10
	CDS	5	SSC	4
Taenitis blechnoides	IGS	38	LSC	34	58
	Intron	13	IR	18
	CDS	7	SSC	6

## Sheet: Table S2
Table S2. Number and distribution of dispersed repeats in the Pteridaceae cpDNAs
Species	Type	Region	No.	Region	No.	SUM
Pteris ensiformis	Forward	IR	4	IGS	6	20
		LSC	6	Intron	0
		SSC	0	CDS	4
	Palindromic	IR	4	IGS	8
		LSC	6	Intron	2
		SSC	0	CDS	0
	Complement	IR	0	IGS	0
		LSC	0	Intron	0
		SSC	0	CDS	0
	Reverse	IR	0	IGS	0
		LSC	0	Intron	0
		SSC	0	CDS	0
Ceratopteris cornuta	Forward	IR	0	IGS	20	98
		LSC	21	Intron	6
		SSC	5	CDS	0
	Palindromic	IR	0	IGS	29
		LSC	25	Intron	7
		SSC	11	CDS	0
	Complement	IR	0	IGS	14
		LSC	10	Intron	0
		SSC	4	CDS	0
	Reverse	IR	0	IGS	10
		LSC	17	Intron	12
		SSC	5	CDS	0
Pteris vittata	Forward	IR	0	IGS	1	20
		LSC	6	Intron	1
		SSC	0	CDS	4
	Palindromic	IR	0	IGS	8
		LSC	12	Intron	2
		SSC	2	CDS	4
	Complement	IR	0	IGS	0
		LSC	0	Intron	0
		SSC	0	CDS	0
	Reverse	IR	0	IGS	0
		LSC	0	Intron	0
		SSC	0	CDS	0
Adiantum capillus-veneris	Forward	IR	0	IGS	0	10
		LSC	0	Intron	0
		SSC	0	CDS	0
	Palindromic	IR	0	IGS	7
		LSC	10	Intron	0
		SSC	0	CDS	3
	Complement	IR	0	IGS	0
		LSC	0	Intron	0
		SSC	0	CDS	0
	Reverse	IR	0	IGS	0
		LSC	0	Intron	0
		SSC	0	CDS	0
Myriopteris lindheimeri	Forward	IR	22	IGS	22	56
		LSC	0	Intron	0
		SSC	0	CDS	0
	Palindromic	IR	28	IGS	30
		LSC	6	Intron	0
		SSC	0	CDS	4
	Complement	IR	0	IGS	0
		LSC	0	Intron	0
		SSC	0	CDS	0
	Reverse	IR	0	IGS	0
		LSC	0	Intron	0
		SSC	0	CDS	0
Adiantum shastense	Forward	IR	0	IGS	8	50
		LSC	10	Intron	3
		SSC	0	CDS	1
	Palindromic	IR	1	IGS	11
		LSC	11	Intron	2
		SSC	4	CDS	3
	Complement	IR	1	IGS	1
		LSC	3	Intron	6
		SSC	4	CDS	1
	Reverse	IR	1	IGS	9
		LSC	15	Intron	5
		SSC	0	CDS	1
Myriopteris covillei	Forward	IR	8	IGS	12	28
		LSC	4	Intron	0
		SSC	0	CDS	0
	Palindromic	IR	8	IGS	8
		LSC	4	Intron	0
		SSC	0	CDS	4
	Complement	IR	0	IGS	0
		LSC	0	Intron	0
		SSC	0	CDS	0
	Reverse	IR	0	IGS	4
		LSC	4	Intron	0
		SSC	0	CDS	0
Pentagramma triangularis	Forward	IR	18	IGS	22	72
		LSC	6	Intron	0
		SSC	2	CDS	4
	Palindromic	IR	0	IGS	10
		LSC	14	Intron	0
		SSC	2	CDS	6
	Complement	IR	0	IGS	0
		LSC	0	Intron	0
		SSC	0	CDS	0
	Reverse	IR	29	IGS	30
		LSC	1	Intron	0
		SSC	0	CDS	0
Adiantum tricholepis	Forward	IR	8	IGS	14	92
		LSC	20	Intron	10
		SSC	6	CDS	10
	Palindromic	IR	6	IGS	24
		LSC	22	Intron	12
		SSC	8	CDS	0
	Complement	IR	0	IGS	2
		LSC	2	Intron	6
		SSC	6	CDS	0
	Reverse	IR	0	IGS	8
		LSC	6	Intron	6
		SSC	8	CDS	0
Hemionitis subcordata	Forward	IR	44	IGS	40	98
		LSC	0	Intron	2
		SSC	0	CDS	2
	Palindromic	IR	48	IGS	46
		LSC	2	Intron	2
		SSC	2	CDS	4
	Complement	IR	0	IGS	0
		LSC	0	Intron	0
		SSC	0	CDS	0
	Reverse	IR	2	IGS	2
		LSC	0	Intron	0
		SSC	0	CDS	0
Cheilanthes micropteris	Forward	IR	4	IGS	15	60
		LSC	14	Intron	0
		SSC	0	CDS	3
	Palindromic	IR	3	IGS	30
		LSC	31	Intron	1
		SSC	2	CDS	5
	Complement	IR	2	IGS	2
		LSC	0	Intron	0
		SSC	0	CDS	0
	Reverse	IR	2	IGS	4
		LSC	2	Intron	0
		SSC	0	CDS	0
Vaginularia trichoidea	Forward	IR	5	IGS	63	88
		LSC	58	Intron	1
		SSC	1	CDS	0
	Palindromic	IR	5	IGS	20
		LSC	16	Intron	1
		SSC	3	CDS	3
	Complement	IR	0	IGS	0
		LSC	0	Intron	0
		SSC	0	CDS	0
	Reverse	IR	0	IGS	0
		LSC	0	Intron	0
		SSC	0	CDS	0
Antrophyum semicostatum	Forward	IR	1	IGS	26	74
		LSC	31	Intron	2
		SSC	0	CDS	4
	Palindromic	IR	1	IGS	37
		LSC	41	Intron	1
		SSC	0	CDS	4
	Complement	IR	0	IGS	0
		LSC	0	Intron	0
		SSC	0	CDS	0
	Reverse	IR	0	IGS	0
		LSC	0	Intron	0
		SSC	0	CDS	0
Pellaea truncata	Forward	IR	4	IGS	4	14
		LSC	0	Intron	0
		SSC	0	CDS	0
	Palindromic	IR	4	IGS	6
		LSC	6	Intron	0
		SSC	0	CDS	4
	Complement	IR	0	IGS	0
		LSC	0	Intron	0
		SSC	0	CDS	0
	Reverse	IR	0	IGS	0
		LSC	0	Intron	0
		SSC	0	CDS	0
Notholaena standleyi	Forward	IR	49	IGS	50	98
		LSC	1	Intron	0
		SSC	0	CDS	0
	Palindromic	IR	46	IGS	48
		LSC	0	Intron	0
		SSC	2	CDS	0
	Complement	IR	0	IGS	0
		LSC	0	Intron	0
		SSC	0	CDS	0
	Reverse	IR	0	IGS	0
		LSC	0	Intron	0
		SSC	0	CDS	0
Onychium japonicum	Forward	IR	12	IGS	14	34
		LSC	2	Intron	0
		SSC	0	CDS	0
	Palindromic	IR	12	IGS	16
		LSC	8	Intron	0
		SSC	0	CDS	4
	Complement	IR	0	IGS	0
		LSC	0	Intron	0
		SSC	0	CDS	0
	Reverse	IR	0	IGS	0
		LSC	0	Intron	0
		SSC	0	CDS	0
Bommeria hispida	Forward	IR	0	IGS	8	26
		LSC	0	Intron	0
		SSC	8	CDS	0
	Palindromic	IR	2	IGS	10
		LSC	14	Intron	2
		SSC	2	CDS	6
	Complement	IR	0	IGS	0
		LSC	0	Intron	0
		SSC	0	CDS	0
	Reverse	IR	0	IGS	0
		LSC	0	Intron	0
		SSC	0	CDS	0
Pityrogramma trifoliata	Forward	IR	12	IGS	20	52
		LSC	6	Intron	0
		SSC	6	CDS	4
	Palindromic	IR	12	IGS	24
		LSC	8	Intron	0
		SSC	8	CDS	4
	Complement	IR	0	IGS	0
		LSC	0	Intron	0
		SSC	0	CDS	0
	Reverse	IR	0	IGS	0
		LSC	0	Intron	0
		SSC	0	CDS	0
Tryonia myriophylla	Forward	IR	42	IGS	42	94
		LSC	0	Intron	0
		SSC	0	CDS	0
	Palindromic	IR	52	IGS	52
		LSC	0	Intron	0
		SSC	0	CDS	0
	Complement	IR	0	IGS	0
		LSC	0	Intron	0
		SSC	0	CDS	0
	Reverse	IR	0	IGS	0
		LSC	0	Intron	0
		SSC	0	CDS	0
Adiantum aleuticum	Forward	IR	44	IGS	44	92
		LSC	0	Intron	0
		SSC	0	CDS	0
	Palindromic	IR	48	IGS	46
		LSC	0	Intron	0
		SSC	0	CDS	2
	Complement	IR	0	IGS	0
		LSC	0	Intron	0
		SSC	0	CDS	0
	Reverse	IR	0	IGS	0
		LSC	0	Intron	0
		SSC	0	CDS	0
Gastoniella chaerophylla	Forward	IR	8	IGS	8	38
		LSC	2	Intron	0
		SSC	0	CDS	2
	Palindromic	IR	14	IGS	26
		LSC	10	Intron	0
		SSC	4	CDS	2
	Complement	IR	0	IGS	0
		LSC	0	Intron	0
		SSC	0	CDS	0
	Reverse	IR	0	IGS	0
		LSC	0	Intron	0
		SSC	0	CDS	0
Cryptogramma acrostichoides	Forward	IR	27	IGS	28	80
		LSC	11	Intron	8
		SSC	4	CDS	6
	Palindromic	IR	25	IGS	30
		LSC	11	Intron	4
		SSC	2	CDS	4
	Complement	IR	0	IGS	0
		LSC	0	Intron	0
		SSC	0	CDS	0
	Reverse	IR	0	IGS	0
		LSC	0	Intron	0
		SSC	0	CDS	0
Myriopteris scabra	Forward	IR	38	IGS	38	98
		LSC	4	Intron	0
		SSC	0	CDS	4
	Palindromic	IR	44	IGS	46
		LSC	8	Intron	0
		SSC	0	CDS	6
	Complement	IR	1	IGS	2
		LSC	1	Intron	0
		SSC	0	CDS	0
	Reverse	IR	1	IGS	2
		LSC	1	Intron	0
		SSC	0	CDS	0
Calciphilopteris ludens	Forward	IR	46	IGS	45	98
		LSC	0	Intron	1
		SSC	0	CDS	0
	Palindromic	IR	46	IGS	49
		LSC	0	Intron	0
		SSC	6	CDS	3
	Complement	IR	0	IGS	0
		LSC	0	Intron	0
		SSC	0	CDS	0
	Reverse	IR	0	IGS	0
		LSC	0	Intron	0
		SSC	0	CDS	0
Haplopteris elongata	Forward	IR	40	IGS	40	98
		LSC	2	Intron	0
		SSC	0	CDS	2
	Palindromic	IR	48	IGS	52
		LSC	6	Intron	0
		SSC	2	CDS	4
	Complement	IR	0	IGS	0
		LSC	0	Intron	0
		SSC	0	CDS	0
	Reverse	IR	0	IGS	0
		LSC	0	Intron	0
		SSC	0	CDS	0
Llavea cordifolia	Forward	IR	0	IGS	4	14
		LSC	4	Intron	0
		SSC	0	CDS	0
	Palindromic	IR	0	IGS	4
		LSC	8	Intron	0
		SSC	2	CDS	6
	Complement	IR	0	IGS	0
		LSC	0	Intron	0
		SSC	0	CDS	0
	Reverse	IR	0	IGS	0
		LSC	0	Intron	0
		SSC	0	CDS	0
Vittaria graminifolia	Forward	IR	10	IGS	22	60
		LSC	14	Intron	0
		SSC	0	CDS	2
	Palindromic	IR	8	IGS	28
		LSC	26	Intron	2
		SSC	2	CDS	6
	Complement	IR	0	IGS	0
		LSC	0	Intron	0
		SSC	0	CDS	0
	Reverse	IR	0	IGS	0
		LSC	0	Intron	0
		SSC	0	CDS	0
Scoliosorus ensiformis	Forward	IR	50	IGS	50	98
		LSC	0	Intron	0
		SSC	0	CDS	0
	Palindromic	IR	48	IGS	48
		LSC	0	Intron	0
		SSC	0	CDS	0
	Complement	IR	0	IGS	0
		LSC	0	Intron	0
		SSC	0	CDS	0
	Reverse	IR	0	IGS	0
		LSC	0	Intron	0
		SSC	0	CDS	0
Vittaria appalachiana	Forward	IR	46	IGS	46	98
		LSC	2	Intron	0
		SSC	0	CDS	2
	Palindromic	IR	46	IGS	50
		LSC	4	Intron	0
		SSC	0	CDS	0
	Complement	IR	0	IGS	0
		LSC	0	Intron	0
		SSC	0	CDS	0
	Reverse	IR	0	IGS	0
		LSC	0	Intron	0
		SSC	0	CDS	0
Adiantum nelumboides	Forward	IR	0	IGS	2	14
		LSC	4	Intron	0
		SSC	0	CDS	2
	Palindromic	IR	0	IGS	6
		LSC	10	Intron	2
		SSC	0	CDS	2
	Complement	IR	0	IGS	0
		LSC	0	Intron	0
		SSC	0	CDS	0
	Reverse	IR	0	IGS	0
		LSC	0	Intron	0
		SSC	0	CDS	0
Acrostichum speciosum	Forward	IR	3	IGS	11	98
		LSC	13	Intron	7
		SSC	2	CDS	0
	Palindromic	IR	6	IGS	31
		LSC	28	Intron	10
		SSC	10	CDS	3
	Complement	IR	0	IGS	10
		LSC	10	Intron	8
		SSC	8	CDS	0
	Reverse	IR	0	IGS	7
		LSC	8	Intron	11
		SSC	10	CDS	0
Coniogramme intermedia	Forward	IR	34	IGS	34	80
		LSC	0	Intron	0
		SSC	0	CDS	0
	Palindromic	IR	34	IGS	38
		LSC	10	Intron	0
		SSC	2	CDS	8
	Complement	IR	0	IGS	0
		LSC	0	Intron	0
		SSC	0	CDS	0
	Reverse	IR	0	IGS	0
		LSC	0	Intron	0
		SSC	0	CDS	0
Pteris multifida	Forward	IR	46	IGS	46	98
		LSC	0	Intron	0
		SSC	0	CDS	0
	Palindromic	IR	48	IGS	50
		LSC	4	Intron	0
		SSC	0	CDS	2
	Complement	IR	0	IGS	0
		LSC	0	Intron	0
		SSC	0	CDS	0
	Reverse	IR	0	IGS	0
		LSC	0	Intron	0
		SSC	0	CDS	0
Pteris semipinnata	Forward	IR	52	IGS	52	98
		LSC	0	Intron	0
		SSC	0	CDS	0
	Palindromic	IR	46	IGS	46
		LSC	0	Intron	0
		SSC	0	CDS	0
	Complement	IR	0	IGS	0
		LSC	0	Intron	0
		SSC	0	CDS	0
	Reverse	IR	0	IGS	0
		LSC	0	Intron	0
		SSC	0	CDS	0
Paragymnopteris bipinnata var. bipinnata	Forward	IR	0	IGS	0	12
		LSC	0	Intron	0
		SSC	0	CDS	0
	Palindromic	IR	0	IGS	6
		LSC	12	Intron	0
		SSC	0	CDS	6
	Complement	IR	0	IGS	0
		LSC	0	Intron	0
		SSC	0	CDS	0
	Reverse	IR	0	IGS	0
		LSC	0	Intron	0
		SSC	0	CDS	0
Ceratopteris thalictroides	Forward	IR	0	IGS	14	80
		LSC	14	Intron	0
		SSC	4	CDS	4
	Palindromic	IR	0	IGS	25
		LSC	27	Intron	0
		SSC	9	CDS	11
	Complement	IR	0	IGS	12
		LSC	10	Intron	0
		SSC	6	CDS	4
	Reverse	IR	0	IGS	5
		LSC	5	Intron	0
		SSC	5	CDS	5
Adiantum reniforme var. sinense	Forward	IR	0	IGS	2	14
		LSC	4	Intron	0
		SSC	0	CDS	2
	Palindromic	IR	0	IGS	6
		LSC	10	Intron	2
		SSC	0	CDS	2
	Complement	IR	0	IGS	0
		LSC	0	Intron	0
		SSC	0	CDS	0
	Reverse	IR	0	IGS	0
		LSC	0	Intron	0
		SSC	0	CDS	0
Adiantum malesianum	Forward	IR	0	IGS	9	26
		LSC	10	Intron	1
		SSC	0	CDS	0
	Palindromic	IR	0	IGS	12
		LSC	16	Intron	0
		SSC	0	CDS	4
	Complement	IR	0	IGS	0
		LSC	0	Intron	0
		SSC	0	CDS	0
	Reverse	IR	0	IGS	0
		LSC	0	Intron	0
		SSC	0	CDS	0
Adiantum flabellulatum	Forward	IR	0	IGS	42	98
		LSC	30	Intron	0
		SSC	12	CDS	0
	Palindromic	IR	0	IGS	0
		LSC	0	Intron	0
		SSC	0	CDS	0
	Complement	IR	0	IGS	0
		LSC	0	Intron	0
		SSC	0	CDS	0
	Reverse	IR	0	IGS	56
		LSC	54	Intron	0
		SSC	2	CDS	0
Pteris arisanensis	Forward	IR	32	IGS	34	76
		LSC	4	Intron	0
		SSC	0	CDS	2
	Palindromic	IR	32	IGS	38
		LSC	8	Intron	0
		SSC	0	CDS	2
	Complement	IR	0	IGS	0
		LSC	0	Intron	0
		SSC	0	CDS	0
	Reverse	IR	0	IGS	0
		LSC	0	Intron	0
		SSC	0	CDS	0
Taenitis blechnoides	Forward	IR	6	IGS	12	30
		LSC	6	Intron	0
		SSC	0	CDS	0
	Palindromic	IR	4	IGS	16
		LSC	10	Intron	0
		SSC	4	CDS	2
	Complement	IR	0	IGS	0
		LSC	0	Intron	0
		SSC	0	CDS	0
	Reverse	IR	0	IGS	0
		LSC	0	Intron	0
		SSC	0	CDS	0

## Sheet: Table S3
Table S3. Number and distribution of tandem repeats in the Pteridaceae cpDNAs
Species	Region	No.	Region	No.	SUM
Pteris ensiformis chloroplast	IGS	6	IR	4	6
	Intron	0	LSC	2
	CDS	0	SSC	0
Ceratopteris cornuta	IGS	0	IR	0	1
	Intron	1	LSC	1
	CDS	0	SSC	0
Pteris vittata	IGS	4	IR	4	6
	Intron	0	LSC	0
	CDS	2	SSC	2
Adiantum capillus-veneris	IGS	3	IR	2	3
	Intron	0	LSC	1
	CDS	0	SSC	0
Myriopteris lindheimeri	IGS	4	IR	2	4
	Intron	0	LSC	2
	CDS	0	SSC	0
Adiantum shastense	IGS	4	IR	0	6
	Intron	1	LSC	5
	CDS	1	SSC	1
Myriopteris covillei	IGS	3	IR	2	4
	Intron	0	LSC	2
	CDS	1	SSC	0
Pentagramma triangularis	IGS	4	IR	4	10
	Intron	3	LSC	4
	CDS	3	SSC	2
Adiantum tricholepis	IGS	10	IR	2	14
	Intron	1	LSC	12
	CDS	3	SSC	0
Hemionitis subcordata	IGS	18	IR	16	18
	Intron	0	LSC	1
	CDS	0	SSC	1
Cheilanthes micropteris	IGS	8	IR	2	11
	Intron	2	LSC	8
	CDS	1	SSC	1
Vaginularia trichoidea	IGS	10	IR	0	10
	Intron	0	LSC	10
	CDS	0	SSC	0
Antrophyum semicostatum	IGS	4	IR	4	9
	Intron	1	LSC	5
	CDS	4	SSC	0
Pellaea truncata	IGS	3	IR	0	4
	Intron	1	LSC	4
	CDS	0	SSC	0
Notholaena standleyi	IGS	8	IR	10	12
	Intron	4	LSC	1
	CDS	0	SSC	1
Onychium japonicum	IGS	7	IR	4	7
	Intron	0	LSC	3
	CDS	0	SSC	0
Bommeria hispida	IGS	6	IR	2	9
	Intron	2	LSC	5
	CDS	1	SSC	2
Pityrogramma trifoliata	IGS	6	IR	2	6
	Intron	0	LSC	3
	CDS	0	SSC	1
Tryonia myriophylla	IGS	6	IR	3	6
	Intron	0	LSC	3
	CDS	0	SSC	0
Adiantum aleuticum	IGS	28	IR	23	34
	Intron	3	LSC	6
	CDS	3	SSC	5
Gastoniella chaerophylla	IGS	6	IR	2	8
	Intron	0	LSC	6
	CDS	2	SSC	0
Cryptogramma acrostichoides	IGS	11	IR	9	18
	Intron	4	LSC	9
	CDS	3	SSC	0
Myriopteris scabra	IGS	16	IR	13	16
	Intron	0	LSC	1
	CDS	0	SSC	2
Calciphilopteris ludens	IGS	22	IR	20	23
	Intron	1	LSC	3
	CDS	0	SSC	0
Haplopteris elongata	IGS	26	IR	24	28
	Intron	1	LSC	4
	CDS	1	SSC	0
Llavea cordifolia	IGS	5	IR	0	7
	Intron	0	LSC	5
	CDS	2	SSC	2
Vittaria graminifolia	IGS	7	IR	2	8
	Intron	1	LSC	1
	CDS	0	SSC	5
Scoliosorus ensiformis	IGS	13	IR	11	13
	Intron	0	LSC	2
	CDS	0	SSC	0
Vittaria appalachiana	IGS	12	IR	8	12
	Intron	0	LSC	4
	CDS	0	SSC	0
Adiantum nelumboides	IGS	0	IR	0	0
	Intron	0	LSC	0
	CDS	0	SSC	0
Acrostichum speciosum	IGS	38	IR	7	41
	Intron	2	LSC	22
	CDS	1	SSC	12
Coniogramme intermedia	IGS	13	IR	9	15
	Intron	1	LSC	6
	CDS	1	SSC	0
Pteris multifida	IGS	10	IR	9	12
	Intron	1	LSC	1
	CDS	1	SSC	2
Pteris semipinnata	IGS	24	IR	25	25
	Intron	1	LSC	0
	CDS	0	SSC	0
Paragymnopteris bipinnata var. bipinnata	IGS	2	IR	2	4
	Intron	2	LSC	2
	CDS	0	SSC	0
Ceratopteris thalictroides	IGS	1	IR	0	1
	Intron	0	LSC	0
	CDS	0	SSC	1
Adiantum reniforme var. sinense	IGS	0	IR	0	0
	Intron	0	LSC	0
	CDS	0	SSC	0
Adiantum malesianum	IGS	18	IR	3	18
	Intron	0	LSC	15
	CDS	0	SSC	0
Adiantum flabellulatum	IGS	16	IR	9	18
	Intron	1	LSC	7
	CDS	1	SSC	2
Pteris arisanensis	IGS	17	IR	15	17
	Intron	0	LSC	2
	CDS	0	SSC	0
Taenitis blechnoides	IGS	20	IR	2	21
	Intron	0	LSC	19
	CDS	1	SSC	0
